# Supplementary material for: Breastfeeding During and After Breast Cancer Diagnosis—A Systematic Review of the Literature
Source: J Clin Med. 2025 Oct 21;14(20):7450. doi: 10.3390/jcm14207450 (PMC12565407; doi:10.3390/jcm14207450)
Supplement: Supplementary file 1 [file jcm-14-07450-s001.zip]

Archive with 3 entries (3 files):
- PRISMA_2020_checklist.pdf
- PROSPERO.pdf
- Risk of Bias Assessment.pdf
